# Supplementary material for: AAV-delivered muscone-induced transgene system for treating chronic diseases in mice via inhalation
Source: Nat Commun. 2024 Feb 6;15:1122. doi: 10.1038/s41467-024-45383-z (PMC10847102; doi:10.1038/s41467-024-45383-z)
Supplement: Supplementary file 4 — Source Data [file 41467_2024_45383_MOESM4_ESM.zip]

Archive with 3 entries (2 files):
- Source Data/Main Figure Source Data.xlsx
- Source Data/Supplementary Figure Source Data.xlsx
- Source Data/
