# Supplementary material for: AAV-delivered muscone-induced transgene system for treating chronic diseases in mice via inhalation
Source: Nat Commun. 2024 Feb 6;15:1122. doi: 10.1038/s41467-024-45383-z (PMC10847102; doi:10.1038/s41467-024-45383-z)
Supplement: Supplementary file 4 — Source Data [file 41467_2024_45383_MOESM4_ESM.zip › Source Data/Main Figure Source Data.xlsx]

## Sheet: Fig. 2
Fig. 2a
	0 μM Muscone			10 μM Muscone
HeLa	7.45187	7.47055	7.56173	175.855	153.987	165.858
hMSC-TERT	22.4116	22.0008	21.9321	594.573	582.437	587.08
Hana3A	15.6508	17.6305	16.6157	538.986	525.633	531.839
HEK-293T	8.2176	9.47826	8.6251	479.005	490.305	484.859
Fig. 2b
Muscone Concentration (μM)	24h			48h			72h
0	6.22545	5.96399	6.12735	8.61603	11.265	9.53193	12.2237	12.4634	12.5316
0.1	21.6272	21.5341	22.0831	58.7434	47.1142	53.9322	59.5091	54.647	56.6358
0.5	71.6627	67.7033	68.2619	122.953	118.539	120.986	143.135	148.841	145.733
1	79.2204	71.2642	75.9308	158.824	138.638	148.932	182.636	174.487	178.833
3	131.311	125.977	126.531	241.099	255.333	248.757	287.323	274.189	280.514
5	137.499	128.083	133.522	271.474	247.335	255.319	304.712	305.739	306.816
8	146.744	154.173	150.33	295.467	322.467	310.934	360.18	358.86	360.253
10	175.988	179.211	176.586	359.459	358.065	356.757	427.194	449.425	435.388
40	182.983	189.587	185.282	365.17	374.946	370.539	447.052	423.444	437.651
50	192.962	197.521	195.251	369.633	381.739	375.762	449.797	425.719	437.718
80	178.978	179.73	180.156	354.604	357.759	355.903	429.107	432.084	430.579
Fig. 2c
	Time (h)
Muscone Incubation time (h)	6	12	24	36	48	72
72	16.5359	55.3912	188.027	278.015	372.623	436.588
48	15.0355	56.1343	190.114	271.482	360.827	418.588
24	15.1389	55.0554	187.518	251.482	300.827	356.588
12	14.2333	53.3353	100.895	150.626	239.488	283.234
2	12.3115	30.9281	66.5206	89.3978	152.65	216.988
1/3	9.48012	27.9425	55.3574	67.117	127.35	184.649
1/6	6.22296	16.4084	24.2241	32.3658	65.0375	106.646
1/12	5.89426	10.2644	12.5601	20.3251	26.9037	36.5157
0	2.47275	2.62963	3.72585	11.1685	14.7842	18.0338
Fig. 2d
	1	2	3	4	5	6	7	8	9	10	11	12
A		323.106	314.426	295.892	254.177	223.795	196.76	160.052	123.138	90.1368	60.1986	55.17
B	333.649	293.354	289.406	252.104	232.704	199.054	175.553	139.41	104.63	69.4714	46.9804	43.1798
C	316.29	270.066	262.582	258.473	223.392	203.077	173.924	127.097	93.9701	63.7097	39.5705	36.2228
D	289.964	268.085	253.381	255.89	229.695	196.495	162.358	122.269	88.624	56.9676	35.4197	28.6449
E	262.395	247.94	238.347	230.606	204.981	179.296	146.908	109.383	76.6665	46.0793	29.7748	24.0271
F	226.577	220.169	214.85	196.489	158.969	150.583	118.035	79.6827	60.6141	37.0399	21.4965	19.6055
G	204.028	179.965	177.472	161.691	129.908	115.518	90.487	66.4318	46.4154	29.504	19.8717	18.2748
H	210.858	175.819	165.423	157.12	108.3	116.438	91.3321	68.3975	49.2542	33.3747	22.2622	22.2996

## Sheet: Fig. 3
Fig. 3b
	Muscone Concentration (μM)
	0	4.5	9	18
Fluorescence radiance (p/sec/cm2/sr) （×106)	2.732	37.25	74.14	307.7
	2.823	46.74	97.37	264.6
	2.467	26.8	80.58	320.3
	2.515	42.09	83.96	257.9
Fig. 3c
	Muscone exposure time (h)
	0	2	3	4
Fluorescence radiance (p/sec/cm2/sr) （×106)	3.947	37.04	89.85	288.3
	4.406	33.09	98.52	171.5
	3.369	24.16	82.3	277.3
	5.51	24.74	93.65	136.9
Fig. 3d
	Fluorescence radiance (p/sec/cm2/sr) （×106)
Time (weeks)	OFF-ON-OFF-ON-OFF-ON			OFF-ON-OFF-ON-OFF-ON
1	1.799	2.302	1.599	3.863	2.377	2.894
2	106.6	266.5	138.2	2.584	1.965	1.184
3	7.734	6.395	4.986	2.778	2.239	1.839
4	97.12	116.7	149.5	1.971	2.362	3.085
5	4.176	5.078	2.526	3.258	4.186	4.216
6	122.9	118.3	112	3.37	4.296	4.94
Fig. 3f
	Fluorescence radiance (p/sec/cm2/sr) （×106)
Time (weeks)	AAVMUSE + vehicle				AAVMUSE + muscone
2	1.671	2.009	1.329	1.745	137.9	186.3	314.9	272.1
4	4.12	4.983	2.987	3.776	133.5	238	148.1	185.2
6	2.157	3.592	2.602	2.389	126.6	130	197.7	271.9
8	4.081	3.574	2.233	3.061	194	147	197.8	107.4
10	2.037	1.511	2.232	1.984	173.3	168.3	180.7	145.2
12	2.815	2.665	2.894	2.723	206	110.9	96.76	154
14	2.626	3.909	2.284	2.256	269.7	145	90.69	138.2
16	1.376	1.591	2.352	3.931	160.1	262.9	149.8	149.9
18	3.079	3.807	2.136	2.613	225.9	116.7	150.2	96.11
21	3.59	4.665	4.184	3.187	148.1	88.68	100.1	130
28	1.778	1.401	1.163	1.319	54.03	43.84	69.28	48.57

## Sheet: Fig. 4
Fig. 4b
Time (weeks)	AAVMUSE-ΔhFGF21 + vehicle					AAVMUSE-ΔhFGF21 + muscone
2	9.5	12.8	8.1	6.8	7.9	24.5	33.1	31	34.1	27.2
4	12.5	10.9	8.1	10.5	9	27.2	28	21.5	33	30
6	9.2	11.4	8.9	8.7	10.3	27.6	29.6	30	27.6	26.3
8	7.6	11.9	14.3	11.9	14.6	34.3	28.3	17.6	19.6	27.2
10	12.9	10.9	10.8	11.3	10.6	23	25.5	24.9	25.2	21
12	9.2	8.9	10.3	9.8	11.4	27.6	23.1	20	22.1	26.3
14	9.6	9.5	12.3	8.7	11.2	27.2	25.1	23.4	17.7	22.7
16	13.8	14.9	8.2	11.2	8.8	19.1	19.1	21.8	17.8	21.7
18	12.5	10.9	8.1	10.5	9	23.3	25.5	17.4	22.1	15.9
20	13.8	14.9	8.2	11.2	8.8	19.1	19.1	21.8	17.8	21.7
22	12.1	10.4	9.8	11.8	8.4	17	23.2	22.3	24.3	16.9
Fig. 4c
	Fat (%)
AAVLuc + vehicle	38.7431	45.5537	46.6142	43.4577	41.6538
AAVLuc + muscone	39.3822	32.7834	43.5498	35.6968	32.1683
AAVMUSE-ΔhFGF21 + vehicle	44.2877	38.2075	43.2646	50.1333	33.1354
AAVMUSE-ΔhFGF21 + muscone	23.4737	24.0229	11.4467	10.0588	24.4015
Fig. 4d
	Lean (%)
AAVLuc + vehicle	38.1625	32.1932	31.9353	32.4539	40.1583
AAVLuc + muscone	44.0154	45.6241	37.1219	41.5113	47.7726
AAVMUSE-ΔhFGF21 + vehicle	35.1904	40.2185	37.4287	35.0343	44.1475
AAVMUSE-ΔhFGF21 + muscone	52.367	52.4944	63.3068	63.9451	51.6268
Fig. 4e
	Oxygen consumption
	VO2 (ml/kg/h)
	AAVLuc + vehicle				AAVMUSE-ΔhFGF21 + vehicle				AAVMUSE-ΔhFGF21 + muscone				AAVLuc + muscone
Dark	3320.6	3283.6	3132.2	3631	2809.6	3492.2	3428.4	3043.8	4141.8	4397.8	4404.6	3948.4	3620.8	3785.6	4346.4	3861.4
	3400	3364.2	3227	3666.4	2733.6	3101.8	3947.4	3078.6	4757.4	3846.4	4608.6	3587.6	3732.8	3244	4124.8	3550.4
	3802.4	3309.2	3305	3891	2846.4	3415.8	3698.4	3118.2	5008.8	4120.8	4811.2	3526.4	3705.2	3654.4	4080.2	3590.4
	3494.2	3369.4	3746.4	3543	2553.6	3158.6	3670.6	3101.4	4928.6	4736.2	5111.4	4615.2	3826.8	4071.4	3829	3509
	3414	3985	3413.6	3591.2	3232	3397.4	3773.2	2815.4	4954.6	5114.6	4851.8	3980.4	3511.6	4212.2	4348.2	3826.6
	3133	3247.2	4148.4	3957.8	2885.6	3406.2	3742.4	3450.2	4685	4542.4	4373.6	4661.2	3640.8	4040	4307.2	3493.6
	3564	4063	3988	3539.8	2515.2	3299	3486	3082.2	4029.6	4919.8	3753	3697.2	3526	3846.4	4319.8	3462.2
	3592.6	3658.2	3745.8	3922.2	2781.4	3334.2	4034.8	3583.6	3896.2	4042.4	4041.6	3975	3327.6	3548.8	3768.4	3605.2
	3348.6	3471.2	3349	3676.6	3040.6	3161.2	3950.6	3052.2	4582.2	3772.6	3748.6	4417.2	4001.2	3930.2	3090.2	3710
	3021.4	2980.2	3014.2	3344.2	2522	2939.4	3707.6	2591.6	3877.4	4612.2	4545.6	3489.8	3860.4	3756	4065.6	3148.6
	3734.4	3127.2	2993.8	3608.6	2679.8	2968.8	3101.8	2718.4	3776.2	3815.2	4071	3294.8	3412.2	3218.6	3766	3333.8
	3180.6	3175.2	3576.4	3159.6	2425.4	3045.6	3197	2694	3496.8	3514.8	3935	3386.4	3309	3748.6	3116	3048.6
Light	3243.6	3290.4	2981.8	3354.6	2607	3020.2	3119.8	2943.8	4779.2	3978.2	3553	3229.4	3461.8	3118.8	3314.4	3206.4
	3230.8	3294	2929.2	2947.6	2408.8	2945.8	3658	2840.8	4055.8	3766.6	3926	4090.8	3361	3052.4	3112	3091.4
	3155.4	2904.8	2799.6	3124.2	2926	3079	2999.2	2650.6	3603	3579.4	3746.4	3826.8	3159.2	3519.4	3336.2	2689.8
	3070	3106	3121	3231.2	2275.4	2936.8	3484.8	2788.4	4378.4	3976.8	4164.2	3741.8	3287.4	3064.4	3081.2	2901.2
	2891.4	2746.2	2866.2	3116.4	2428.8	2899	2963.6	2614.2	3603.4	3576.6	4075.6	3337.4	3043	2977.2	3047	2746.8
	3239	3224.2	3160	3010	2491	2995.2	3440	2754	3741	3613	3459.2	3509.8	3751	3329.6	3428.8	3105.4
	2994.4	2959.8	2801	3156.2	2219.8	2858.8	3363.8	2568	3578.4	3411.2	4257.8	3264.4	3070.8	3305.6	3078.6	2667.4
	3193.6	3164.2	2751	2958.8	2563	2951.4	2914.4	2645.6	3607.8	3501	3598.2	3258.2	3167.4	2857.6	3109.6	3057.4
	3102.4	2743.6	2858.2	3309.8	2461.6	2760.2	3071.2	2687.2	3904.4	3799	4540.2	3302.8	3101.4	3125.6	3103.2	2737.2
	3008.6	3623	3062.6	3593.4	2276.4	3032.8	2930.6	2692.6	4023	3553.6	3680.4	3406	3138.4	3129	3810.2	2532.6
	3460.6	3114.2	2691	3309.8	2776.6	2720.2	3670.6	2523.4	3455.4	3372	3876.8	4399	3084.8	3116.4	2951	2851.4
	3640	2798.8	2781.6	3150.4	2247	2954.6	3110.4	2901.4	3979.4	4515.2	3569.2	3323.6	3564.6	2973	2989.2	2628.2
Dark	3805.4	3060.6	2578.6	3000	2560.2	2595.6	3010.6	2876.8	3238.4	3663.4	3498	3426.6	3091.4	3435	3047.6	2898.2
	3020.2	3019	3066.4	3340.2	2437.8	2897.6	3372	2674.4	4123.6	3700.2	4443.4	3256	3188.4	2805	2968.8	2813.2
	3293.2	3216.2	2918.8	3197.2	2618.8	2748.6	3117.8	2614.8	3744.2	4320	4408.2	3511	2980.4	2771.8	3545.4	2660.2
	3314.8	3114.8	3093.8	3043.6	2505.4	3084.2	3089.8	2734.8	3888.8	3769.8	4100.4	3671.8	3481.2	3201	3159.8	3160.2
	3303.8	2905.6	2870.8	3219.4	2519.8	2996.2	3250.6	2844.8	4038.8	4350.4	4514.2	3433.8	3246.2	3157.8	3152.6	2842.6
	3676.6	3035.2	3103.6	3236.8	2560.6	3519	3445.8	3082	4488.6	3768.2	4843.4	4260	3096	3252	4058.2	3213.2
	3567.8	2993.4	3242.8	3870.2	2967.6	3295.2	4229.4	3750.4	4554	4410.6	4994.8	4006.6	3711	3823	3934.2	3916.2
	3203.2	3720.4	3012.2	3274.8	2881.8	3619	4351	3664.4	5443.6	4519.8	4923	4481.2	3960.8	3639.2	3760.8	3671.8
	3600	3711.4	3789.8	3986.4	3278.2	3266	4462.2	3492	5563.4	4953.8	4660.4	4463.4	3844	3715	4203.4	3543.8
	3441.2	3274.2	3905.2	3392	2788.4	3044.4	3864.2	3478.2	5218.4	4318.4	4280	3996.8	3756	3380.2	3889.2	3252.8
	3162.2	3676.2	3691.4	3262.8	2732.4	3421.8	3494.4	2826.8	4735.2	4702	3709.4	4090.8	3342.8	3215	3636	3237.8
	3312.4	3154.6	2835.8	3455.2	2551.4	3059.8	3380.6	3211	4267.2	3754.4	3752.4	3440	3957.4	3458.2	3067.8	3563
Light	3412	2954.6	3465	3551	3098.2	3083.4	3871.2	2668.2	3883.8	4430.6	3975.8	4185.8	3577	3088	3886	3002
	3090	3355.2	2971.2	3186.4	2495.2	2982.8	2959.8	2884	4445.8	3809.2	4507	4066.4	3397.6	2997.2	3195.4	3263.8
	3112.8	2971.2	2915.8	3419.2	2351.2	3127.8	3695	2858	3843.2	4218.8	3399.6	3652.8	3539.2	3763.6	3314	3018.6
	3127.8	3009.8	3347	3146.4	2578.6	2966.8	2988.6	2642	4529	3717.2	3584.2	3597.8	3438.2	3074.2	3535	3018
	3602.6	3267	3091	3275	2805	2986.2	3147.6	2663.6	3828.4	3631	3746.8	4091.2	3694.8	3288.2	3155.8	3032.6
	2968.6	2898	2743.8	3136.2	2534.8	2838.4	2980.8	2846.6	3771.2	4015	3943.8	3572.2	3191.6	3139	3582.4	3610.8
	2950.2	2904.8	3021.4	3100.4	2520.6	2894.8	3559.6	3056.2	3656.6	3913.2	3945.8	3315.6	3620.8	3532	3483.8	3079.6
	3066.8	2985.2	2841.4	3140.2	2396.8	2875.6	3118.6	2489.4	4128.4	3547.4	3837.4	3753.8	3105.8	3212	3055.4	2857.4
	3167.2	2744.2	2771.8	3212	2475.6	3047.8	2887.8	2516.2	3324.4	3542.2	3658	3488	3080.4	2943.2	3028	2781.4
	2963	3008.6	2730	2889.6	2394.6	2898.2	2985.6	2438	3532.2	3493	4472.6	3678.6	3026.2	2982.2	3556	2731.8
	3058.8	2808	2804.4	3575.4	2526.2	2727.6	3067.6	2448.2	3491.2	3347.4	3954.6	3724.2	3139.8	3277.4	2934	3068
	3036.6	2900.2	3086.2	2960.6	2391.8	2783.6	3638.6	2588.6	3611.6	3834.4	3782.8	3451.4	3074.6	2883.4	3215.8	2727.8
	3340.4	2983	2842.2	2904.6	2518.8	2746.4	2789.6	2608	4236.4	3492.6	3965.6	3836	3539.6	3048.6	3508.2	2707.6
Fig. 4f
	AAVLuc + vehicle				AAVLuc + muscone				AAVMUSE-ΔhFGF21 + vehicle				AAVMUSE-ΔhFGF21 + muscone
Dark	3404.44	3329.8	3322.88	3492.08	3547.08	3537.89	3732.73	3371.37	2726.15	3177.82	3616.94	3065.83	4393.28	4236.09	4349.32	3859.07
Light	3165.86	3032.3	2935.95	3190.3	3303.16	3151.11	3269.54	2921.76	2509.32	2924.73	3217.08	2693.64	3880.15	3744.42	3888.14	3640.82
Fig. 4g
	Carbon dioxide consumption
	VCO2 (ml/kg/h)
	AAVLuc + vehicle				AAVMUSE-ΔhFGF21 + vehicle				AAVMUSE-ΔhFGF21 + muscone				AAVLuc + muscone
Dark	2002.6	1924.8	2061	2208.4	1568	1851	1866	1622.6	2842.6	2673.4	2722.8	2462.6	1976.2	2005.6	2499.6	2177.8
	2075.8	2012.2	2117	2338.8	1657.6	2305.8	1674.2	1706.8	2531.4	3059	2942.6	2256.4	2154.6	1689.4	2372.8	2015
	2163.6	2088.6	2048.6	2473.2	1825.8	2324.4	1969.6	1854.2	2744.2	3070.6	3012	2282.8	2175.2	2147.4	2443.6	2038.2
	1859.6	2354.4	2115.8	2129.8	1685.4	2361.4	1828	1887.6	3102	3055.2	2972	2956.2	2340.8	2530.6	2224.2	2031.8
	1817	2127.4	2459.6	2281.2	2115.6	2426.4	1938.4	1783.4	3247.2	2998	2896.4	2482.2	2094.6	2503.8	2674.4	2196.4
	1675.8	2522.4	1937.8	2429.2	1859.4	2442.6	2046.4	2161.2	2692.8	2942.2	2457.6	2968.6	2308.4	2341	2620.8	1890.4
	2059.2	2344.2	2503.8	2068.6	1631.6	2271	1877	1787	2946.2	2545.6	2160.6	2181.6	2242.8	2208.8	2546.4	1908.4
	2116.6	2205.2	2151.4	2417.6	1791.4	2632	1960.8	2114.4	2411.4	2484.6	2590	2468.8	2081.2	1981.4	2249.4	1950
	1963.8	1914.6	1996.6	2112.4	1871.2	2495	1812.4	1794.8	2252.6	2945	2274.4	2714.2	2492.4	2168.2	1836.2	1954.4
	1791.4	1800.6	1745	1931.6	1556.4	2364.8	1632.4	1514.2	2582.6	2349.8	2784.6	1957.8	2305.8	2056.6	2451.8	1633.2
	2223.2	1796.6	1926.8	2143.6	1679	1873	1637.6	1680.8	2176.6	2290.8	2392.4	1925.4	1939	1786.4	2183.8	1811.2
	1812.6	2130.4	1871.6	1856.6	1496.2	2024	1867.6	1687.4	2187	2168	2275.4	2037.6	1801	2219.6	1774.2	1633.2
Light	1933	1652.6	1909.2	1989	1636.6	1998.6	1804.6	1848.6	2517.8	2949.6	2143.8	2010.4	1977.4	1787.6	2033	1721.2
	1959.8	1761	1945.2	1796.8	1439.2	2325.2	1788	1640.4	2417.4	2351.8	2392	2542.2	1961.4	1738.4	1844.2	1624.6
	1920.4	1656.4	1650	1944.2	1829	1859	1796.2	1559.4	2327.8	2222.8	2244.8	2189.8	1817.8	2087.2	2069.2	1412.8
	1839.6	1910.8	1874.6	1916.4	1375.6	2181.6	1724.6	1710.6	2569.4	2694.4	2465.2	2309.6	1965	1736.8	1846.4	1630
	1665	1658.4	1593.4	1743.2	1501	1859.6	1693.4	1531	2235.6	2119	2562.2	2146.8	1757	1837.6	1797.6	1504.4
	2001.2	1881.6	1971.4	1809	1501	2152.2	1744.6	1543.8	2353.2	2320.2	1982.6	2262	2255.2	2019.2	2166.2	1721.4
	1666.2	1662.2	1779.6	1833.2	1291.8	2047.6	1644.8	1408.6	2166	2250	2629	2033.4	1663.4	1825.4	1733.2	1399.4
	1875.8	1632	1916.4	1763	1514.8	1766.6	1712.2	1619.6	2201.2	2248.8	2062.4	2101	1850.6	1555.8	1935.4	1698
	1830.2	1622.8	1558.8	1962.6	1385	1846.4	1666.8	1560.6	2236.2	2448.8	2609.6	1953.6	1782.2	1713.2	1821	1506.2
	1808	1715	2223.2	2138.2	1331.2	1743.2	1811.4	1494.6	2190	2274.8	1986	2156.2	1726	1890	2188	1344.2
	1996.4	1440.2	1833.4	1860.6	1647.6	2212.2	1504.8	1325.4	2032.2	2061.8	2230.6	2626.6	1643.4	1827.8	1584.2	1543.2
	2084.2	1611.8	1701.2	1856.8	1210.4	1828	1649.6	1607.2	2709.6	2478.2	2332.2	1834.2	2005	1708.8	1793.6	1420.4
Dark	2170.6	1504.2	1845.4	1756.2	1543.2	1901.6	1439.6	1687.8	2156.4	2010	2179.8	2001	1759.8	1928.2	1730.8	1621.6
	1581.2	1697.4	1699.2	1921.6	1407.6	2116	1666	1658.2	2362.6	2624.8	2676.2	1978.4	1825.6	1506.6	1734.2	1558.4
	1873	1660	1933.8	1784.4	1500.8	1861.2	1513.6	1494	2710.2	2279.8	2587.8	2169	1607.2	1476.2	2079.2	1496.2
	1907.4	1756	1722.4	1819.8	1522.4	1968	1839.2	1577.2	2381.8	2510.2	2417.8	2264	1925.2	1730	1754.4	1794.2
	2000	1587.4	1700	1960	1563.8	2051.8	1765.6	1704.6	2817.8	2634.4	2839.2	2098.8	1738	1778.4	1877.8	1636
	2301.4	1712.4	1804.8	1998.2	1631.2	2196.2	2191.4	1877	2421.4	2835.6	3048.4	2741.6	1662.6	1821	2492	1953
	2066.2	1917.2	1849.2	2429.2	1854.2	2602.4	2055.8	2258.2	2945.2	2887.4	3180.6	2514.4	2198.4	2235.2	2358	2319.8
	1727.2	1812	2207.6	1880.6	1815.2	2489.2	2049.6	2251.2	2939.4	3373.4	3037.6	2850.2	2337.8	2174.8	2278.4	2061
	1924.8	2282.6	2185	2356.8	1892	2482.2	1955.2	1923.2	3082	3210.2	2873	2829	2329.6	2178.4	2551.2	2002
	1892.6	2406.2	1928.2	1897.2	1621	2184.4	1726	1987.2	2614.2	3096.8	2568.4	2466.6	2190	1933.2	2266.8	1756.8
	1852.8	2229.4	2122.6	1835.6	1707.6	1919.2	2093	1559	2641	2647.2	2355.6	2598.6	1876.2	1778	2002.4	1817.2
	1941.8	1659.2	1715.2	2025.8	1605.2	1860.6	1720.6	1829	2211.8	2384.8	2203.8	2047.4	2230.6	1960.8	1636	1944.4
Light	2028.8	2073.2	1757.6	1938	1871.2	2117	1669.8	1434.6	2671.2	2385.6	2299	2616.4	2070.2	1731.8	2294	1647.4
	1752.2	1680.8	1936.2	1794	1382.8	1537.8	1627.8	1526.4	2054.6	2743.6	2638.2	2465.6	1891	1679.8	1748.8	1787
	1817.6	1664.8	1729.4	2004.2	1444.4	2061.6	1826.2	1497.2	2242.4	2158.2	1795.2	2137.8	2056	2085.6	1974.2	1643.6
	1805.4	2026	1778.2	1711.4	1618.6	1647.6	1622	1372.6	1955	2602	1943.6	2310	1853.8	1771	2134.4	1740.6
	2119.6	1863.2	1874.2	1774.2	1765.8	1857.6	1793	1406.4	1894.2	2122	2270	2427	2123.2	1824.6	1718	1731.6
	1582.4	1551.2	1643.4	1821.2	1439.4	1830.2	1640.4	1516	2144.2	2343	2416.8	2230.8	1700	1680.2	2129.4	2144.2
	1703.4	1709.6	1743.8	1834	1500.2	2230.2	1723.6	1704	2035.2	2296.6	2234.4	2147	2122.4	2056	2022.8	1756.6
	1821.6	1565	1833.6	1910.6	1501.2	1953.4	1770.2	1295.6	2230.8	2695.6	2353.4	2298.4	1709.4	1863	1710.8	1673.6
	1903.6	1576.8	1702.6	1950.6	1572.6	1735	1835	1316	2311.8	1980.6	2271.6	2148	1659.2	1720.6	1847	1644.2
	1755.4	1584.6	1897.6	1815.8	1462.2	1822.6	1792.2	1273	2281.6	2229.8	2941	2403.6	1733.8	1769.2	2218.6	1607.8
	1835.8	1541.6	1689.2	2161.6	1480.2	1937.8	1661.2	1267.6	2169.2	2157.6	2503.4	2288.8	1784.6	1984.4	1628.6	1830.8
	1806.2	1729.4	1854.2	1691.6	1343	2229.2	1588	1352.4	2520.4	2129.8	2255.4	1968	1663.8	1678.8	1928.6	1622.4
	1945.6	1566.4	1861.8	1608.6	1554	1548.2	1544.6	1360.2	2304.4	2529.4	2329.2	2179.6	2028.8	1821.8	2112.6	1602.4
Fig. 4h
	AAVLuc + vehicle				AAVLuc + muscone				AAVMUSE-ΔhFGF21 + vehicle				AAVMUSE-ΔhFGF21 + muscone
Dark	1950.01	1976.89	1985.35	2085.68	2066.38	2005.82	2193.27	1883.36	1683.41	2208.51	1838.58	1808.38	2625.02	2711.53	2643.71	2385.55
Light	1859.19	1693.12	1811.07	1865.89	1871.83	1815.59	1930.03	1634.68	1502.72	1935.13	1705.64	1490.1	2273.12	2352.4	2315.19	2229.51
Fig. 4i
	Weight (g)
Time (weeks)	AAVLuc + vehicle					AAVMUSE-ΔhFGF21 + vehicle					AAVMUSE-ΔhFGF21 + muscone					AAVLuc + muscone
1	25.48	26.41	25.66	26.16	25.25	26.37	26.17	24.41	25.72	27.76	25.7	26.73	27.52	26.66	24.61	25	26.6	24.8	25	25
	26.33	26.26	27.19	26.56	26.73	26.05	26.65	24.88	27.3	26.56	27.14	28.91	26	25.93	27.7	27.6	26.1	26	25.8	27.6
	27.56	26.96	26.14	27.01	26.73	26.79	27.68	27.16	26.05	28.44	27.92	28.93	26.65	27.24	26.14	25.4	25.3	26.5	26.3	27.63
4	28.32	26.33	26.68	26.67	28.54	27.31	26.56	26.87	27.12	26.8	27.74	28.6	26.79	25.48	26.61	27.2	28.7	25.9	30.2	25.6
	28.8	26.3	27.8	27.2	26.7	27.8	27.5	27.8	26.3	27	29.3	27.2	25.3	27.8	26.6	29.67	25.87	27.94	29.16	27.39
	28.81	30.24	30.19	29.51	27.4	28.56	27.47	29.23	29.57	27.17	29.83	30.69	28.22	26.26	28.57	29.4	25.6	33.5	28.6	31.7
7	31.78	27.44	31.41	29.36	32.44	30.5	29	31.3	31.1	29	30	32	30.5	30	33	32.29	29.16	34.86	26.68	28.75
	31.1	28.8	34.6	33.8	28.5	30	30.8	31.5	32.6	30.5	30	32	30.8	30.2	33	32.7	32.9	28.2	34	30.5
	30	35.2	31.7	34.7	34.6	32.31	32.81	34.78	31.31	33.84	32.3	31.08	33.51	35.21	35.96	32.2	33.5	35.2	30.7	35.5
10	36.5	31	36.7	37.1	31.5	37.48	37.93	31.36	34.3	31.63	33.15	36.32	36.23	34.23	31.51	35.7	35.1	34	34.6	37
	36.3	36.7	37.9	32.4	32	33.32	38.54	35.19	32.45	36.94	33.33	36.47	36.2	34.36	33.69	36.8	35	34.3	37.8	34.5
	35.98	33.19	37.98	32.72	38.17	34	39	38	37	34.6	34.7	38.1	38.6	35.2	33.7	36.8	35	34.3	39.3	38.5
13	36.48	39.52	39.46	40.09	34.41	40.2	36.89	37.82	34.58	38.68	34.3	34.62	37.58	33.69	39.33	35.8	36.6	37.5	36.74	38.6
	35.13	39.66	41.01	36.96	40.18	42.1	38	37.8	37.8	39.8	34.3	33.8	37	33.4	37	35.55	36.11	35.57	40.72	37.72
	38.83	36.95	41.69	42.59	40.99	42.7	41.4	38.7	38.8	40	34.2	37.4	36.1	32.9	33.6	35.55	36.91	38.63	39.27	39
16	38.83	41.69	42.59	40.99	36.95	39	40.1	39.1	44	40.3	33.9	32.9	34.1	35.7	36.8	38.63	35.58	39	42.39	39.27
	39.51	42.1	41.62	43.18	38.58	44	40	40.5	40.1	42.1	34.7	35.2	33.3	33.1	32.3	39.8	38.3	36.2	39.7	43.5
	41.7	39.1	40.3	43.5	41.4	41.22	40.37	42.44	40.58	42.68	33.94	32.77	35	34.53	32.26	39.05	40.17	36.08	40	44.93
19	42.4	40	41.5	43.2	42.5	42.8	42	41.4	40.8	42.3	34.3	33	32.3	35.2	32.2	38.5	40.2	38.1	43.2	38.6
	41.7	40.4	43.2	42	42.6	41.5	42.6	43.5	43	41.76	35	33.8	32.7	30.9	33.2	38.2	39	40.5	44.7	39.2
	43.9	40.6	43.4	40.7	43.6	41.3	43.8	44.3	40.8	42.2	33.2	31	32.1	34	33.9	45.7	38.59	38.4	40.7	42.9
22	40.3	43.58	43.03	41.37	43.75	41.2	43.9	40	43.6	42.6	34.4	32.1	33.4	33.4	31.7	38.26	38.47	43.82	46.32	41.64
	40.7	43.9	43	41.9	44.2	42.7	41.4	40.5	43.7	44.2	30.2	32.6	33.2	32.1	32.9	38.2	46.7	41.4	39.1	44.1
	40.2	41.1	42.2	44.8	43	44	40.86	43.48	41	43.52	31.4	34.5	32	32.8	33.1	42.6	38.9	39.8	45.3	43.1
25	40.34	44.76	42.31	41.28	43.98	39.9	37.26	39.99	51.55	43.16	29.76	28.99	31	31.33	32.55	39.74	41.95	39.68	42	45
	41.2	43.6	40.1	42.7	44.3	36.8	40	40	51.3	48	30.1	31.3	30	31.1	32.5	43.7	40.2	36.1	45.2	38
	44.49	43.77	41.23	41.65	44.28	40.61	41.16	51.96	36.75	43.45	30.81	30.38	31.32	31.65	32.54	38.82	37.51	42.18	41.39	44.04
28	43.5	42.4	45.4	44.4	43.8	40.7	42.1	53.2	45.7	38.3	31.6	32.2	32.2	31.4	33	39.7	43.5	41.5	44.9	42.1
	46.07	46.68	45.62	45.75	43.48	40.18	42.37	51.43	39.19	43.87	31.5	30.61	30.58	30.96	32.57	41.54	40.38	44.46	40.94	40.18
	46.4	48.4	46.3	45.9	44.7	40	40.1	43.3	45.2	52	31.8	31.3	31.3	33	31.3	42	42.2	41.7	41.3	45.1
31	48.2	47.1	46.2	47.4	46.2	40	43.9	41.7	52.8	46.2	30.9	32.4	31.8	34.4	32.3	42.5	45.6	44	42.6	42.7
Fig. 4l
	Liver weight (g)
AAVLuc + vehicle	3.7	4.3	4.1	4	2.6
AAVLuc + muscone	4.5	3.4	3	2.7	3.5
AAVMUSE-ΔhFGF21 + vehicle	4.2	3.3	3.2	2.5	2.8
AAVMUSE-ΔhFGF21 + muscone	1.6	1.9	1.6	1.5	1.7
Fig. 4n
	Fat weight (g)
AAVLuc + vehicle	2.6	2.6	2.9	3.3	2.9
AAVLuc + muscone	2.9	3.7	3.3	4.1	2.1
AAVMUSE-ΔhFGF21 + vehicle	4	3.3	2.6	2.8	3.1
AAVMUSE-ΔhFGF21 + muscone	1.7	1.6	0.8	0.9	1.1

## Sheet: Fig. 5d
Fig. 5d
	Fluorescence radiance (p/sec/cm2/sr) （×105)
Time (weeks)	AAVMUSE + vehicle				AAVMUSE + muscone
2	1.184	0.838	1.189	1.072	14.52	7.671	5.88	15.47
8	0.2737	0.5182	0.5674	0.8733	5.334	7.779	13.2	11.22
14	0.3411	0.3756	0.9188	0.4764	5.849	13.37	4.624	9.484
20	0.6392	0.4644	0.3602	0.3805	8.397	6.311	4.317	5.068

## Sheet: Fig. 6
Fig. 6b
	ΔmIL-4 in plasma (pg/ml)
AAVMUSE-ΔmIL-4 + vehicle	0	0	0	0	0
AAVMUSE-ΔmIL-4 + muscone	16	19	10	29	23
Fig. 6c
	Eosinophil counts in BALF
AAVLuc + vehicle	174118	173832	130956	198036	181652
AAVLuc + muscone	114007	223758	204462	160837	159982
AAVMUSE-ΔmIL-4 + vehicle	99693	190675	140617	202122	134865
AAVMUSE-ΔmIL-4 + muscone	31780	33056	45382	63328	18527
Fig. 6d
	Eosinophil counts in lung
AAVLuc + vehicle	418345	246445	280848	329909	321645
AAVLuc + muscone	351204	298610	370654	319369	258045
AAVMUSE-ΔmIL-4 + vehicle	253353	304037	228572	246513	421064
AAVMUSE-ΔmIL-4 + muscone	11350	178373	131210	93316	54805
Fig. 6e
	T lymphocyte counts in BALF
AAVLuc + vehicle	199451	124840	193650	187016	160633
AAVLuc + muscone	116606	239676	120412	175312	207963
AAVMUSE-ΔmIL-4 + vehicle	97026	112964	158419	107301	170904
AAVMUSE-ΔmIL-4 + muscone	10239	24416	33736	30543	40771
Fig. 6f
	T lymphocyte counts in Lung
AAVLuc + vehicle	2997903	2138585	1814537	2797656	2383203
AAVLuc + muscone	2511792	2325781	3187363	2710987	2141999
AAVMUSE-ΔmIL-4 + vehicle	1529426	1786058	1584130	2391883	1914332
AAVMUSE-ΔmIL-4 + muscone	494583	1382461	1050284	1350582	1084409
Fig. 6g
	Total IgE in BALF (ng/ml)
AAVLuc + vehicle	319	383	340	253	180
AAVLuc + muscone	404	351	417	146	109
AAVMUSE-ΔmIL-4 + vehicle	283	202	332	175	153
AAVMUSE-ΔmIL-4 + muscone	61	41	20	19	86
Fig. 6h
	IL-4 in BALF (pg/ml)
AAVLuc + vehicle	81	52	141	67	73
AAVLuc + muscone	60	55	132	104	59
AAVMUSE-ΔmIL-4 + vehicle	66	81	83	60	70
AAVMUSE-ΔmIL-4 + muscone	39	43	47	47	45
Fig. 6i
	IL-5 in BALF (pg/ml)
AAVLuc + vehicle	97	114	44	80	181
AAVLuc + muscone	112	159	132	70	36
AAVMUSE-ΔmIL-4 + vehicle	56	92	46	94	76
AAVMUSE-ΔmIL-4 + muscone	32	29	18	30	23
Fig. 6j
	IL-13 in BALF (pg/ml)
AAVLuc + vehicle	117	75	62	75	140
AAVLuc + muscone	42	75	90	82	122
AAVMUSE-ΔmIL-4 + vehicle	59	49	56	73	122
AAVMUSE-ΔmIL-4 + muscone	47	33	0	32	38
