# Supplementary material for: AAV-delivered muscone-induced transgene system for treating chronic diseases in mice via inhalation
Source: Nat Commun. 2024 Feb 6;15:1122. doi: 10.1038/s41467-024-45383-z (PMC10847102; doi:10.1038/s41467-024-45383-z)
Supplement: Supplementary file 4 — Source Data [file 41467_2024_45383_MOESM4_ESM.zip › Source Data/Supplementary Figure Source Data.xlsx]

## Sheet: Fig. S1
Fig. S1a
	0 μM Muscone			10 μM Muscone
pMOR215-1/pRTP1S/pGαolf/pCK53	18.2095	16.0056	17.2574	489.681	454.022	479.869
pMOR215-1/pRTP1S/pCK53	10.8323	11.6447	10.2967	273.048	258.761	261.046
pMOR215-1/pGαolf/pCK53	5.91107	6.34996	5.72356	18.2655	14.3808	18.6381
pMOR215-1/pCK53	6.03247	6.3593	6.78536	18.5643	14.3341	16.2893
Fig. S1b
pMOR215-1/pRTP1S/pGαolf/pCK53 (w/w/w/w)	0 μM Muscone			10 μM Muscone
1:1:1:1	14.8664	14.2781	16.8087	418.721	409.524	407.028
2:1:1:1	12.5412	13.2229	14.2314	433.359	426.579	435.344
3:1:1:1	7.05966	8.339	9.60899	434.745	439.827	450.537
4:1:1:1	7.79738	9.47826	9.19811	470.479	482.112	489.005
5:1:1:1	6.43401	7.99348	9.73039	521.485	515.591	495.015

## Sheet: Fig. S2
Fig. S2
Musk-related chemicals	SEAP Production (U/L)
CK	7.89777	5.94142	6.07449
muscone	209.677	203.719	231.505
cyclopentadecanone	88.7361	102.617	87.3556
cyclopentadecanol	76.7202	69.0699	97.7894
galaxolide	4.26288	3.9804	3.80064
tonalide	12.2237	11.2222	10.8113
celestolide	5.98344	6.00912	5.54688
cyclopentadecane	9.93816	10.5358	10.3981
8-pentadecanone	6.9336	6.42	8.39736

## Sheet: Fig. S3
Fig. S3
	endogenous cAMP-agonists
	None			GLP-1			ANP			Dopamine
SEAP Production (U/L)	1.43808	1.36104	1.21063	1.0272	1.18862	1.1556	1.53163	1.18862	0.92448	1.39406	1.35003	1.4124

## Sheet: Fig. S4
Fig. S4a
	Muscone Concentration (μM)
	0	0.1	1	10	30	50	80
SEAP Production (U/L)	240.934	242.83	234.304	254.064	237.19	219.232	215.404
	247.508	238.506	237.899	246.976	205.683	224.545	226.868
	246.98	244.119	230.336	229.813	229.953	236.803	235.621
	245.906	232.026	245.435	232.082	236.854	228.764	226.722
Fig. S4b
	Muscone Concentration (μM)
	0	0.1	1	10	30	50	80
Cell Viability (%)	97.5744	92.1894	94.8997	98.7089	90.6135	82.5932	92.3725
	92.8853	83.8019	83.0327	84.1315	92.1884	93.5446	82.0804
	98.6347	87.5378	88.0505	83.1792	91.1629	89.0028	82.7031
	96.9056	89.9185	91.0906	91.5667	87.7923	81.748	92.3368

## Sheet: Fig. S5
Fig. S5b
	SEAP Production (U/L)
	None			Insulin			Muscone			Muscone+Insulin
IR	19.4584	17.6183	17.9947	239.723	230.478	251.407	18.3752	17.6258	18.3752	225.856	210.191	237.39
Fig. S5c
	Luminescence (RLU)
	None			Insulin			Muscone			Muscone+Insulin
IR	42555	35075	30537	39735	39627	35889	650688	609507	690700	642520	610327	650102
Fig. S5e
	SEAP Production (U/L)
	None			Menthol			Muscone			Muscone+Menthol
TRPM8	2.0544	3.16331	2.05674	174.932	192.395	176.601	3.62088	2.57967	2.67306	199.148	187.464	191.316
Fig. S5f
	Luminescence (RLU)
	None			Menthol			Muscone			Muscone+Menthol
TRPM8	28746	35262	32055	31563	40551	39637	757195	790495	798305	745073	780355	739520
Fig. S5h
	SEAP Production (U/L)
	None			CU-T12-9			Muscone			Muscone+CU-T12-9
TLR2	13.4236	11.4533	10.6618	121.429	119.193	137.39	10.9397	11.4533	11.361	109.178	120.938	130.917
Fig. S5i
	Luminescence (RLU)
	None			CU-T12-9			Muscone			Muscone+CU-T12-9
TLR2	37927	36052	35703	36403	43734	36047	923835	862450	825373	821667	870553	829013

## Sheet: Fig. S6
Fig. S6
	Luminescence (RLU)
pWX126/pWX127/pWX158 (w/w/w)	0 μM muscone			10 μM muscone
1:1:1	1984	1914	1925	43134	41334	42537
2:1:1	1648	1692	1630	48878	48102	48152
3:1:1	1322	1370	1386	58884	59908	59884
4:1:1	1136	1180	1170	63066	60656	62556
5:1:1	1060	1002	989	68140	69550	68550

## Sheet: Fig. S7
Fig. S7b
	Luminescence (RLU)
Time (hours)	0 μM Muscone			10 μM Muscone
0	255	323	225	487	411	302
2	554	487	355	4810	3932	3554
4	708	673	740	56384	43981	37858
6	1952	988	1090	78885	77201	55009
8	2447	2405	2297	118210	102966	70683
12	5141	3565	3784	255867	204390	141133
24	3960	3646	3916	210512	261250	211999
Fig. S7c
	Relative mRNA expression
Time (hours)	0 μM Muscone			10 μM Muscone
0	1	1	1	4.7105	5.15468	4.80948
2	1.12185	1.36215	1.27093	23.037	25.5612	22.4071
4	1.68866	1.5114	1.677	87.7837	78.0259	59.9581
6	1.35274	1.05401	1.02518	135.851	109.583	110.345
8	1.86075	1.64249	1.57558	204.489	131.223	159.331
12	2.74324	3.74738	3.52075	186.869	185.578	203.077
24	6.21555	6.61564	5.83965	291.203	264.272	214.656

## Sheet: Fig. S8
Fig. S8d
Fluorescence radiance (p/sec/cm2/sr) （×105)
AAVMUSE + vehicle				AAVMUSE + muscone
53.2	25.73	31.74	59.77	378.1	247.3	473.5	271.4

## Sheet: Fig. S10
Fig. S10a
The quantitative analysis was performed on an Agilent 7890B gas chromatography system coupled with an Agilent 7000D triple quadrupole mass spectrometer (Agilent Technologies, USA).
The internal standard (IS) of working solution (30 μg/mL) was prepared by diluting Naphthalene stock solutions (2 mg/mL) with ethyl acetate.
The calibration standard was prepared by spiking standard working solution (10 μL) with blank tissue supernatant (90 μL) to obtain a muscone concentrations (30 ng/mL).
Then the calibration standard was added with 10 μL IS and 200 μL neat ethyl acetate.
	muscone		IS (Naphthalene)		ratio	Muscone concentration (ng/ml)	Muscone concentration (nM)
Calibration standard sample	retention time (RT) (min)	peak area	retention time (RT) (min)	peak area		浓度	浓度
Muscone in blank tissue supernatant (30ng/ml)	15.1488	366.639	7.08297	161274	0.0022734	30	125.839
The liver and lung samples were prepared by spiking 100 μL sample, 10 μL IS with 200 μL neat ethyl acetate.
Muscone in liver
	muscone		IS (Naphthalene)		ratio	Muscone concentration in liver (ng/ml)	Muscone concentration in liver (nM)
	retention time (RT) (min)	peak area	retention time (RT) (min)	peak area		浓度	浓度
Mice exposed to vehicle
Sample 1	15.1723	24.3206	7.08295	72645.5	0.000334785	4.41786	18.5313
Sample 2	15.1757	14.8203	7.07958	70221.4	0.000211051	2.78506	11.6823
Sample 3	15.1723	16.2844	7.08295	74539.2	0.000218468	2.88292	12.0928
Mice exposed to muscone
Sample 4	15.1488	717.05	7.08297	161824	0.00443105	58.4727	245.271
Sample 5	15.1488	823.204	7.08297	156228	0.00526926	69.5337	291.668
Sample 6	15.1454	285.834	7.08633	34421.3	0.00830399	109.58	459.649
Muscone in lung
	muscone		IS (Naphthalene)		ratio	Muscone concentration in lung (ng/ml)	Muscone concentration in lung (nM)
	retention time (RT) (min)	peak area	retention time (RT) (min)	peak area		浓度	浓度
Mice exposed to vehicle
Sample 1	15.1723	20.548	7.08295	70195.9	0.000292724	3.86282	16.2031
Sample 2	15.1757	14.5841	7.08295	68444	0.000213081	2.81184	11.7946
Sample 3	15.1723	13.3858	7.08295	68646.4	0.000194997	2.5732	10.7936
Mice exposed to muscone
Sample 4	15.1488	1162.22	7.07958	159495	0.00728687	96.1583	403.349
Sample 5	15.1488	1010.88	7.08295	151666	0.00666519	87.9546	368.937
Sample 6	15.1488	1573.99	7.08297	155408	0.0101281	133.652	560.62
Muscone in plasma
The internal standard (IS) of working solution (30 μg/mL) was prepared by diluting Naphthalene stock solutions (2 mg/mL) with ethyl acetate.
The Calibration standards were prepared by spiking standard working solution (10 μL) with blank plasma (90 μL) to obtain a muscone concentrations (30 ng/mL).
Then the calibration standard was was added with 10 μL IS and 200 μL neat ethyl acetate.
	muscone		IS (Naphthalene)		ratio	Muscone concentration (ng/ml)	Muscone concentration (nM)
Sample	retention time (RT) (min)	peak area	retention time (RT) (min)	peak area		浓度	浓度
Muscone in blank plasma (30ng/ml)	15.1488	396.097	7.07958	177411	0.00223265	30	125.839
The plasma samples were prepared by spiking 50 μL plasma, 10 μL IS, 50 μL blank plasma with 200 μL neat ethyl acetate.
	muscone		IS (Naphthalene)		ratio	Muscone concentration in plasma (ng/ml)	Muscone concentration in plasma (nM)
	retention time (RT) (min)	peak area	retention time (RT) (min)	peak area		浓度	浓度
Mice exposed to vehicle
Sample 1	15.1757	16.8786	7.08295	58131.3	0.000290353	3.90145	32.7303
Sample 2	15.169	20.754	7.08295	63138.4	0.000328707	4.41681	37.0537
Sample 3	15.1723	23.0762	7.08295	64446.4	0.000358067	4.81133	40.3635
Mice exposed to muscone
Sample 4	15.1454	706.901	7.07958	138774	0.00509388	68.4461	574.213
Sample 5	15.1454	1286.88	7.07958	159031	0.008092	108.732	912.178
Sample 6	15.1454	942.345	7.07958	155779	0.00604926	81.2835	681.908
Fig. S10b
Muscone in the headspace of ultrasonic nebulizer
The muscone concentration in the ultrasonic nebulizer's headspace was analyzed after diluting by 1000 times, and then 100 μL diluted muscone was added with 10 μL IS and 200 μL ethyl acetate.
	muscone		IS (Naphthalene)		ratio	Muscone concentration (ng/ml)	* 1000 (ng/ml)	Multiply by 100 ul of dissolving volume	Divide by the volume of the tube	Muscone concentration (nM)
	retention time (RT) (min)	peak area	retention time (RT) (min)	peak area		浓度	浓度			浓度
Nebulized muscone
a	15.1555	122940	7.0897	117969	1.04213	13752.1	1.37521e+07	1.37521e+06	27504.2	115370
b	15.1488	201673	7.08633	107857	1.86981	24674.2	2.46742e+07	2.46742e+06	49348.4	206998
c	15.1488	228650	7.08633	102885	2.22237	29326.7	2.93267e+07	2.93267e+06	58653.4	246029
Nebulized vehicle
d	15.1723	20.548	7.08295	70195.9	0.000292724	3.86282	3862.82	386.282	7.72564	32.4062
e	15.1757	14.5841	7.08295	68444	0.000213081	2.81184	2811.84	281.184	5.62368	23.5893
f	15.1723	13.3858	7.08295	68646.4	0.000194997	2.5732	2573.2	257.32	5.1464	21.5873

## Sheet: Fig. S11
Fig. S11
Hours after exposure to muscone	Fluorescence radiance (p/sec/cm2/sr)
-4	1290000	211000	153000	333000	376000
-2	6170000	12200000	7550000	4960000	7340000
0	12520000	13080000	12470000	9172000	9093000
2	20470000	18870000	13560000	10670000	10930000
4	28030000	25900000	18390000	18110000	14220000
6	11840000	22450000	9876000	13720000	10410000
8	11500000	9621000	9764000	9320000	8930000
12	3622000	5176000	6605000	7033000	6778000
24	1870000	4110000	4320000	3750000	4120000

[truncated: 7 more sheets: Fig. S14, Fig. S16, Fig. S17, Fig. S18, Fig. S20, Fig. S21, Fig. S22]
